# Supplementary material for: Translating dietary standards into healthy meals with few-ingredient substitutions
Source: PLOS Digit Health. 2026 May 28;5(5):e0001367. doi: 10.1371/journal.pdig.0001367 (PMC13218539; doi:10.1371/journal.pdig.0001367)
Supplement: S2 File — (CSV) [file pdig.0001367.s002.csv]

food_code	food_name	price_per_100g_usd	source
11100000	Milk, NFS	0.12	BLS CPI average prices; big box grocers
11211050	Milk, evaporated, whole	0.6	Representative US grocers
11220000	Milk, condensed, sweetened	1.2	Representative US grocers
11300100	Non-dairy milk, NFS	0.15	Representative US grocers
11320000	Soy milk	0.15	Representative US grocers
11435010	Yogurt, Greek, whole milk, flavors other than fruit	0.6	Representative US grocers
11436000	Yogurt, liquid	0.25	Representative US grocers
11460250	Yogurt, frozen, flavors other than chocolate, with sorbet or sorbet-coated	0.95	Representative US grocers
11480010	Baby Toddler yogurt, plain	1.4	Representative US grocers
11512120	Hot chocolate / Cocoa, ready to drink, made with non-dairy milk and whipped cream	1.3	Representative café/RTD pricing
11513550	Chocolate milk, made from syrup with reduced fat milk	0.15	Representative US grocers
11542200	Milk shake, fast food, flavors other than chocolate	3	Representative fast‑food menus
11710357	Infant formula, Similac Advance, powder, made with tap water	2	Representative US retailers
11710379	Infant formula, Similac Sensitive, powder, made with baby water	2	Representative US retailers
11812000	Milk, dry, not reconstituted, low fat (1%)	2.5	Representative US retailers
11830150	Cocoa powder, not reconstituted	2.2	Representative US retailers
11830160	Chocolate beverage powder, dry mix, not reconstituted	1.8	Representative US retailers
11830165	Chocolate beverage powder, light, dry mix, not reconstituted	1.8	Representative US retailers
11830260	Milk, malted, dry mix, not reconstituted	1.8	Representative US retailers
11830400	Strawberry beverage powder, dry mix, not reconstituted	1.8	Representative US retailers
12140000	Cream, whipped	1.25	Representative US retailers
12210210	Coffee creamer, liquid, flavored	0.33	Representative US retailers
12210310	Coffee creamer, liquid, sugar free, flavored	0.4	Representative US retailers
12210400	Coffee creamer, powder	0.7	Representative US retailers
12210430	Coffee creamer, powder, fat free	0.7	Representative US retailers
13110100	Ice cream, vanilla	1.1	Representative US retailers
13110112	Ice cream, chocolate, with additional ingredients	1.2	Representative US retailers
13210410	Pudding, rice	0.95	Representative US retailers
13230130	Pudding, chocolate, ready-to-eat	0.95	Representative US retailers
13411000	White sauce or gravy	0.75	Representative US retailers
14010000	Cheese, NFS	1	General benchmark: BLS CPI Average Prices + representative US retail/menu listings.
14109030	Cheese, Swiss, reduced fat	1.5	Representative US retailers
14204010	Cheese, cottage, low fat	0.8	Representative US retailers
14410380	Cream cheese spread, fat free	0.9	Representative US retailers
14502000	Imitation cheese	0.8	Representative US retailers
14620200	Cheese dip	0.9	Representative US retailers
14640050	Cheese sandwich, American cheese, on white bread, with butter	2.3	Representative delis/fast‑food
20000000	Meat, NFS	1.5	General benchmark: BLS CPI Average Prices + representative US retail/menu listings.
20000090	Meat sticks, baby food, NS as to type of meat	1	General benchmark: BLS CPI Average Prices + representative US retail/menu listings.
21101130	Beef steak, broiled or baked, lean only eaten	2.4	Representative US retailers
21500310	Beef, ground, patty	1.6	Representative US retailers
24100000	Chicken, NS as to part and cooking method, NS as to skin eaten	1	Representative US retailers
24122131	Chicken breast, baked, broiled, or roasted, skin not eaten, from raw	1	Representative US retailers
24122160	Chicken breast, baked, broiled, or roasted with marinade, skin eaten, from raw	1.5	Representative US retailers
24127220	Chicken breast, fried, coated, skin / coating eaten, from fast food / restaurant	1.6	Representative fast‑food
24198747	Chicken tenders or strips, breaded, from other sources	1.6	Representative US retailers
25120000	Heart	1	Representative US retailers
25220105	Beef sausage	1.7	Representative US retailers
25221406	Pork sausage, reduced fat	1.3	Representative US retailers
25221500	Salami, NFS	1.8	Representative US retailers
25230210	Ham, prepackaged or deli, luncheon meat	1.3	Representative US retailers
25230560	Liverwurst	1.2	Representative US retailers
26100120	Fish, NS as to type, baked or broiled	1	General benchmark: BLS CPI Average Prices + representative US retail/menu listings.
26100270	Fish, stick	1.5	Representative US retailers
26107123	Fish, catfish, grilled	1	General benchmark: BLS CPI Average Prices + representative US retail/menu listings.
26115142	Flounder, coated, fried, made with margarine	1.6	Representative US retailers/menus
26137122	Salmon, baked or broiled, made with margarine	2.2	Representative US retailers; seafood
26155190	Tuna, canned, water pack	1	General benchmark: BLS CPI Average Prices + representative US retail/menu listings.
26158020	Fish, tilapia, baked or broiled, coated	1	General benchmark: BLS CPI Average Prices + representative US retail/menu listings.
26158130	Fish, white, mixed species, fried	1	General benchmark: BLS CPI Average Prices + representative US retail/menu listings.
26158150	Fish, white, mixed species, grilled	1	General benchmark: BLS CPI Average Prices + representative US retail/menu listings.
26313110	Mussels	1	General benchmark: BLS CPI Average Prices + representative US retail/menu listings.
26319123	Shrimp, grilled	3	Representative US retailers/menus
26319145	Shrimp, coated, fried, from fast food / restaurant	3.5	Representative fast‑food
27100100	Barbecue meat, NFS	0.5	General benchmark: BLS CPI Average Prices + representative US retail/menu listings.
27111100	Beef goulash	0.5	General benchmark: BLS CPI Average Prices + representative US retail/menu listings.
27111405	Chili con carne with beans, from restaurant	0.5	General benchmark: BLS CPI Average Prices + representative US retail/menu listings.
27111406	Chili con carne with beans, home recipe	0.5	General benchmark: BLS CPI Average Prices + representative US retail/menu listings.
27111407	Chili con carne with beans, canned	0.5	General benchmark: BLS CPI Average Prices + representative US retail/menu listings.
27112010	Salisbury steak with gravy	0.5	General benchmark: BLS CPI Average Prices + representative US retail/menu listings.
27113200	Creamed chipped or dried beef	2.6	Representative US retailers
27115000	Beef with soy-based sauce	0.5	General benchmark: BLS CPI Average Prices + representative US retail/menu listings.
27120120	Sausage gravy	0.5	General benchmark: BLS CPI Average Prices + representative US retail/menu listings.
27135020	Veal scallopini	3	Representative US menus
27144000	Chicken or turkey with mushroom sauce	0.5	General benchmark: BLS CPI Average Prices + representative US retail/menu listings.
27145000	Chicken or turkey with teriyaki	0.5	General benchmark: BLS CPI Average Prices + representative US retail/menu listings.
27146350	Orange chicken	3	Representative US menus
27150200	Oyster sauce	1.4	Representative US retailers
27212000	Beef and noodles, no sauce	1.8	Representative US menus
27212350	Beef stroganoff with noodles	0.5	General benchmark: BLS CPI Average Prices + representative US retail/menu listings.
27213010	Biryani with meat	0.5	General benchmark: BLS CPI Average Prices + representative US retail/menu listings.
27232000	Lamb or mutton and potatoes with tomato-based sauce	0.5	General benchmark: BLS CPI Average Prices + representative US retail/menu listings.
27242300	Chicken or turkey and noodles with cream or white sauce	0.5	General benchmark: BLS CPI Average Prices + representative US retail/menu listings.
27242310	Chicken or turkey and noodles with cheese sauce	0.5	General benchmark: BLS CPI Average Prices + representative US retail/menu listings.
27250030	Codfish ball or cake	1	General benchmark: BLS CPI Average Prices + representative US retail/menu listings.
27250070	Fish, salmon cake or patty	1	General benchmark: BLS CPI Average Prices + representative US retail/menu listings.
27250610	Tuna noodle casserole with cream or white sauce	0.5	General benchmark: BLS CPI Average Prices + representative US retail/menu listings.
27260080	Meat loaf made with beef and pork	0.5	General benchmark: BLS CPI Average Prices + representative US retail/menu listings.
27260100	Meat loaf made with beef and pork, with tomato-based sauce	0.5	General benchmark: BLS CPI Average Prices + representative US retail/menu listings.
27311410	Beef stew with potatoes and vegetables including carrots, broccoli, and/or dark-green leafy; gravy	0.5	General benchmark: BLS CPI Average Prices + representative US retail/menu listings.
27311605	Beef, potatoes, and vegetables excluding carrots, broccoli, and dark-green leafy; gravy	0.5	General benchmark: BLS CPI Average Prices + representative US retail/menu listings.
27311645	Beef, potatoes, and vegetables including carrots, broccoli, and/or dark-green leafy; soy-based sauce	0.5	General benchmark: BLS CPI Average Prices + representative US retail/menu listings.
27335100	Rabbit stew with potatoes and vegetables	0.5	General benchmark: BLS CPI Average Prices + representative US retail/menu listings.
27341050	Chicken or turkey, potatoes, and vegetables excluding carrots, broccoli, and dark-green leafy; cheese sauce	0.5	General benchmark: BLS CPI Average Prices + representative US retail/menu listings.
27343480	Chicken or turkey, noodles, and vegetables excluding carrots, broccoli, and/or dark-green leafy; cream sauce, white sauce, or mushroom sauce	0.5	General benchmark: BLS CPI Average Prices + representative US retail/menu listings.
27345010	Chicken or turkey, rice, and vegetables including carrots, broccoli, and/or dark-green leafy; no sauce	0.5	General benchmark: BLS CPI Average Prices + representative US retail/menu listings.
27347100	Pot pie, chicken	0.5	General benchmark: BLS CPI Average Prices + representative US retail/menu listings.
27350110	Bouillabaisse	0.5	General benchmark: BLS CPI Average Prices + representative US retail/menu listings.
27362000	Stewed tripe, with potatoes, Puerto Rican style	0.5	General benchmark: BLS CPI Average Prices + representative US retail/menu listings.
27363100	Jambalaya with meat and rice	0.5	General benchmark: BLS CPI Average Prices + representative US retail/menu listings.
27416150	Pepper steak	1	General benchmark: BLS CPI Average Prices + representative US retail/menu listings.
27442110	Chicken or turkey and vegetables including carrots, broccoli, and/or dark-green leafy; no potatoes, gravy	0.8	General benchmark: BLS CPI Average Prices + representative US retail/menu listings.
27443110	Chicken or turkey a la king with vegetables including carrots, broccoli, and/or dark-green leafy; no potatoes, cream, white, or soup-based sauce	1.1	General benchmark: BLS CPI Average Prices + representative US retail/menu listings.
27445110	Chicken or turkey and vegetables including carrots, broccoli, and/or dark-green leafy; no potatoes, soy-based sauce	0.7	General benchmark: BLS CPI Average Prices + representative US retail/menu listings.
27445120	Chicken or turkey and vegetables excluding carrots, broccoli, and dark-green leafy; no potatoes, soy-based sauce	0.7	General benchmark: BLS CPI Average Prices + representative US retail/menu listings.
27445150	General Tso chicken	3	Representative US menus
27446200	Chicken or turkey salad, made with mayonnaise	2.5	Representative US delis
27446315	Chicken or turkey garden salad with bacon and cheese, chicken and/or turkey, bacon, cheese, lettuce and/or greens, tomato and/or carrots, other vegetables, no dressing	1.2	General benchmark: BLS CPI Average Prices + representative US retail/menu listings.
27446320	Chicken or turkey, breaded, fried, garden salad with bacon and cheese, chicken and/or turkey, bacon, cheese, lettuce and/or greens, tomato and/or carrots, other vegetables, no dressing	1.2	General benchmark: BLS CPI Average Prices + representative US retail/menu listings.
27446360	Chicken or turkey caesar garden salad, chicken and/or turkey, lettuce, tomato, cheese, no dressing	2.6	Representative US delis
27446400	Chicken or turkey and vegetables including carrots, broccoli, and/or dark-green leafy; no potatoes, cheese sauce	2.5	Representative US delis
27450030	Salmon salad	2.9	Representative US delis
27450060	Tuna salad, made with mayonnaise	2.1	Representative US delis
27450062	Tuna salad, made with mayonnaise-type salad dressing	1.5	General benchmark: BLS CPI Average Prices + representative US retail/menu listings.
27510251	Cheeseburger, 1 medium patty, with condiments, on white bun	2.5126	General benchmark: BLS CPI Average Prices + representative US retail/menu listings.
27510312	Bacon cheeseburger, 1 medium patty, with condiments, on bun, from fast food / restaurant	2.9556	General benchmark: BLS CPI Average Prices + representative US retail/menu listings.
27510486	Triple cheeseburger, 3 medium patties, with condiments, on bun, from fast food / restaurant	2	General benchmark: BLS CPI Average Prices + representative US retail/menu listings.
27510552	Whopper Jr (Burger King)	2.5662	General benchmark: BLS CPI Average Prices + representative US retail/menu listings.
27510700	Meatball sandwich or sub	2.2	Representative US sandwich chains
27514030	Cheese steak sandwich or sub on white	2.4	Representative US sandwich shops
27516010	Gyro sandwich	2.3773	General benchmark: BLS CPI Average Prices + representative US retail/menu listings.
27520135	Bacon, chicken, and tomato club sandwich, with cheese, lettuce and spread	2.5	Representative US sandwich shops
27520370	Hot ham and cheese sandwich, on bun	2.2	Representative US sandwich shops
27520500	Barbecue rib sandwich	2.245	General benchmark: BLS CPI Average Prices + representative US retail/menu listings.
27540110	Sliced chicken sandwich, with spread	1	General benchmark: BLS CPI Average Prices + representative US retail/menu listings.
27540145	Chicken fillet biscuit, from fast food	1	General benchmark: BLS CPI Average Prices + representative US retail/menu listings.
27540150	Chicken fillet, breaded, fried, sandwich with lettuce, tomato and spread	1	General benchmark: BLS CPI Average Prices + representative US retail/menu listings.
27540170	Chicken patty sandwich, miniature, with spread	1	General benchmark: BLS CPI Average Prices + representative US retail/menu listings.
27540240	Chicken fillet, broiled, sandwich, on whole wheat roll, with lettuce, tomato and spread	1	General benchmark: BLS CPI Average Prices + representative US retail/menu listings.
27540296	Buffalo chicken submarine sandwich with cheese	1	General benchmark: BLS CPI Average Prices + representative US retail/menu listings.
27541000	Turkey, ham, and roast beef club sandwich, with lettuce, tomato and spread	1	General benchmark: BLS CPI Average Prices + representative US retail/menu listings.
27541001	Turkey, ham, and roast beef club sandwich with cheese, lettuce, tomato, and spread	1	General benchmark: BLS CPI Average Prices + representative US retail/menu listings.
27545010	Turkey or chicken burger, with condiments, on bun, from fast food / restaurant	1	General benchmark: BLS CPI Average Prices + representative US retail/menu listings.
27550000	Fish sandwich, fried, from fast food	1	General benchmark: BLS CPI Average Prices + representative US retail/menu listings.
27550750	Tuna salad submarine sandwich, with lettuce and tomato	0.8	General benchmark: BLS CPI Average Prices + representative US retail/menu listings.
27560300	Corn dog	0.5	General benchmark: BLS CPI Average Prices + representative US retail/menu listings.
27560520	Salami sandwich on white	1	General benchmark: BLS CPI Average Prices + representative US retail/menu listings.
27560650	Sausage on biscuit	1	General benchmark: BLS CPI Average Prices + representative US retail/menu listings.
27560910	Cold cut sumarine sandwich, with cheese, lettuce, tomato and spread	1	General benchmark: BLS CPI Average Prices + representative US retail/menu listings.
27564060	Hot dog sandwich, beef, on white bun	1	General benchmark: BLS CPI Average Prices + representative US retail/menu listings.
27564242	Frankfurter or hot dog sandwich, chicken and/or turkey, plain, on whole wheat bun	1	General benchmark: BLS CPI Average Prices + representative US retail/menu listings.
27564280	Frankfurter or hot dog sandwich, chicken and/or turkey, plain, on whole grain white bread	1	General benchmark: BLS CPI Average Prices + representative US retail/menu listings.
27564440	Chili hot dog sandwich, on white bun	1	General benchmark: BLS CPI Average Prices + representative US retail/menu listings.
28110310	Salisbury steak with gravy, potatoes, vegetable, frozen meal	0.5	General benchmark: BLS CPI Average Prices + representative US retail/menu listings.
28110330	Salisbury steak with gravy, whipped potatoes, vegetable, dessert, frozen meal	0.5	General benchmark: BLS CPI Average Prices + representative US retail/menu listings.
28350050	Fish chowder	0.5	General benchmark: BLS CPI Average Prices + representative US retail/menu listings.
28355110	Clam chowder, New England, NS as to prepared with water or milk	0.5	General benchmark: BLS CPI Average Prices + representative US retail/menu listings.
28500020	Gravy, meat, with fruit	0.3	General benchmark: BLS CPI Average Prices + representative US retail/menu listings.
31108100	Egg, white, cooked, NS as to fat	0.3527	General benchmark: BLS CPI Average Prices + representative US retail/menu listings.
32105200	Egg foo yung, NFS	0.5	General benchmark: BLS CPI Average Prices + representative US retail/menu listings.
32129990	Egg omelet or scrambled egg, NS as to fat	0.5	General benchmark: BLS CPI Average Prices + representative US retail/menu listings.
32202040	Egg, cheese, and beef on English Muffin	1	General benchmark: BLS CPI Average Prices + representative US retail/menu listings.
32202070	Egg, cheese, and bacon on biscuit	1	General benchmark: BLS CPI Average Prices + representative US retail/menu listings.
41101020	Beans, from dried, NS as to type, no added fat	0.15	General benchmark: BLS CPI Average Prices + representative US retail/menu listings.
41101200	White beans, canned, drained, low sodium, NS as to fat added in cooking	0.15	General benchmark: BLS CPI Average Prices + representative US retail/menu listings.
41202510	Beans and tomatoes, fat added	0.2	General benchmark: BLS CPI Average Prices + representative US retail/menu listings.
41205017	Refried beans, from fast food / restaurant	0.3	General benchmark: BLS CPI Average Prices + representative US retail/menu listings.
41205075	Hummus, flavored	0.3	General benchmark: BLS CPI Average Prices + representative US retail/menu listings.
41208030	Pork and beans	0.2	General benchmark: BLS CPI Average Prices + representative US retail/menu listings.
41410015	Soy chips	0.3	General benchmark: BLS CPI Average Prices + representative US retail/menu listings.
41420010	Soybean curd	0.15	General benchmark: BLS CPI Average Prices + representative US retail/menu listings.
41420250	Hoisin sauce	0.3	General benchmark: BLS CPI Average Prices + representative US retail/menu listings.
41420300	Soy sauce	0.3527	General benchmark: BLS CPI Average Prices + representative US retail/menu listings.
41810610	Chicken, meatless, breaded, fried	0.8	General benchmark: BLS CPI Average Prices + representative US retail/menu listings.
41811890	Veggie burger patty, no bun	0.8	General benchmark: BLS CPI Average Prices + representative US retail/menu listings.
42106020	Coconut, packaged	0.8	General benchmark: BLS CPI Average Prices + representative US retail/menu listings.
42110110	Mixed nuts, with peanuts, lightly salted	1.4	Representative US retailers
42116050	Walnuts	1.5	General benchmark: BLS CPI Average Prices + representative US retail/menu listings.
42202000	Peanut butter	1.5	General benchmark: BLS CPI Average Prices + representative US retail/menu listings.
42204050	Peanut sauce	0.3	General benchmark: BLS CPI Average Prices + representative US retail/menu listings.
42302020	Peanut butter and jelly sandwich, with regular peanut butter, regular jelly, on wheat bread	0.5	General benchmark: BLS CPI Average Prices + representative US retail/menu listings.
42401010	Coconut milk, used in cooking	0.5	General benchmark: BLS CPI Average Prices + representative US retail/menu listings.
42402010	Coconut cream, canned, sweetened	0.75	General benchmark: BLS CPI Average Prices + representative US retail/menu listings.
43102100	Sunflower seeds, plain, salted	1.25	Representative US retailers
43108010	Chia seeds	1.5	General benchmark: BLS CPI Average Prices + representative US retail/menu listings.
51108010	Focaccia, Italian, plain	0.2	General benchmark: BLS CPI Average Prices + representative US retail/menu listings.
51121045	Garlic bread, with parmesan cheese, from fast food / restaurant	0.5	General benchmark: BLS CPI Average Prices + representative US retail/menu listings.
51154100	Roll, white, hamburger bun	0.2	General benchmark: BLS CPI Average Prices + representative US retail/menu listings.
51161280	Pan Dulce, with raisins and icing	0.5	General benchmark: BLS CPI Average Prices + representative US retail/menu listings.
51182020	Bread stuffing made with egg	0.2	General benchmark: BLS CPI Average Prices + representative US retail/menu listings.
51184250	Breadsticks, soft, topped with melted cheese	0.5	General benchmark: BLS CPI Average Prices + representative US retail/menu listings.
51184260	Breadsticks, soft, stuffed or topped with melted cheese	0.5	General benchmark: BLS CPI Average Prices + representative US retail/menu listings.
51185000	Croutons	0.2	General benchmark: BLS CPI Average Prices + representative US retail/menu listings.
51188100	Pannetone	1	General benchmark: BLS CPI Average Prices + representative US retail/menu listings.
51188500	Zwieback toast	0.2	General benchmark: BLS CPI Average Prices + representative US retail/menu listings.
51300110	Bread, whole wheat	0.2	General benchmark: BLS CPI Average Prices + representative US retail/menu listings.
51320070	Roll, wheat or cracked wheat, hamburger bun	0.2	General benchmark: BLS CPI Average Prices + representative US retail/menu listings.
52102040	Biscuit, from refrigerated dough	0.2	General benchmark: BLS CPI Average Prices + representative US retail/menu listings.
52104200	Biscuit with fruit	0.5	General benchmark: BLS CPI Average Prices + representative US retail/menu listings.
52105200	Scone, with fruit	0.5	General benchmark: BLS CPI Average Prices + representative US retail/menu listings.
52201000	Cornbread, prepared from mix	0.2	General benchmark: BLS CPI Average Prices + representative US retail/menu listings.
52202060	Cornbread, made from home recipe	1.3	General benchmark: BLS CPI Average Prices + representative US retail/menu listings.
52204000	Cornbread stuffing	1.1	General benchmark: BLS CPI Average Prices + representative US retail/menu listings.
52208760	Gordita/sope shell, plain, no filling	0.8	General benchmark: BLS CPI Average Prices + representative US retail/menu listings.
52215100	Tortilla, corn	0.4	General benchmark: BLS CPI Average Prices + representative US retail/menu listings.
52215300	Taco shell, corn	1.9	Representative US grocers
52302010	Muffin, fruit	1.5	General benchmark: BLS CPI Average Prices + representative US retail/menu listings.
52302020	Muffin, fruit, low fat	1.5	General benchmark: BLS CPI Average Prices + representative US retail/menu listings.
52302500	Muffin, chocolate chip	1.5	General benchmark: BLS CPI Average Prices + representative US retail/menu listings.
52304010	Muffin, wheat bran	1.5	General benchmark: BLS CPI Average Prices + representative US retail/menu listings.
52304150	Muffin, oat bran	1.5	General benchmark: BLS CPI Average Prices + representative US retail/menu listings.
52306500	Muffin, pumpkin	1.6	General benchmark: BLS CPI Average Prices + representative US retail/menu listings.
52306700	Muffin, carrot	1.5	General benchmark: BLS CPI Average Prices + representative US retail/menu listings.
52404060	Bread, pumpkin	1.1	General benchmark: BLS CPI Average Prices + representative US retail/menu listings.
53102200	Cake or cupcake, apple	1.5	General benchmark: BLS CPI Average Prices + representative US retail/menu listings.
53104550	Cheesecake, fruit	1.5	General benchmark: BLS CPI Average Prices + representative US retail/menu listings.
53105270	Cake or cupcake, chocolate with chocolate icing, bakery	1.8	General benchmark: BLS CPI Average Prices + representative US retail/menu listings.
53206000	Cookie, chocolate chip	1	General benchmark: BLS CPI Average Prices + representative US retail/menu listings.
53206020	Cookie, chocolate chip, made from home recipe or purchased at a bakery	0.7	General benchmark: BLS CPI Average Prices + representative US retail/menu listings.
53208200	Cookie, marshmallow pie, chocolate covered	0.8	General benchmark: BLS CPI Average Prices + representative US retail/menu listings.
53209015	Cookie, chocolate sandwich	0.5	General benchmark: BLS CPI Average Prices + representative US retail/menu listings.
53224000	Cookie, ladyfinger	0.5	General benchmark: BLS CPI Average Prices + representative US retail/menu listings.
53233010	Cookie, oatmeal, with raisins	0.5	General benchmark: BLS CPI Average Prices + representative US retail/menu listings.
53233040	Cookie, oatmeal, reduced fat, NS as to raisins	0.5	General benchmark: BLS CPI Average Prices + representative US retail/menu listings.
53244020	Cookie, butter or sugar, with icing or filling other than chocolate	1	General benchmark: BLS CPI Average Prices + representative US retail/menu listings.
53247050	Cookie, vanilla wafer, reduced fat	1.2	General benchmark: BLS CPI Average Prices + representative US retail/menu listings.
53260030	Cookie, chocolate chip, sugar free	1.5	General benchmark: BLS CPI Average Prices + representative US retail/menu listings.
53301000	Pie, apple	0.8	General benchmark: BLS CPI Average Prices + representative US retail/menu listings.
53347000	Pie, pumpkin	0.6	General benchmark: BLS CPI Average Prices + representative US retail/menu listings.
53410880	Cobbler, plum	1	General benchmark: BLS CPI Average Prices + representative US retail/menu listings.
53430200	Crepe, fruit filled	0.8455	General benchmark: BLS CPI Average Prices + representative US retail/menu listings.
53451500	Turnover, guava	1.3	General benchmark: BLS CPI Average Prices + representative US retail/menu listings.
53452420	Pastry, puff, custard or cream filled, iced or not iced	1.3186	General benchmark: BLS CPI Average Prices + representative US retail/menu listings.
53521130	Doughnut, yeast type, with chocolate icing	2	General benchmark: BLS CPI Average Prices + representative US retail/menu listings.
53530000	Breakfast tart	0.8	General benchmark: BLS CPI Average Prices + representative US retail/menu listings.
53710400	Cereal or granola bar (General Mills Fiber One Chewy Bar)	1.5	General benchmark: BLS CPI Average Prices + representative US retail/menu listings.
53710500	Cereal or granola bar (Kellogg's Nutri-Grain Cereal Bar)	1.5	General benchmark: BLS CPI Average Prices + representative US retail/menu listings.
53710504	Cereal or granola bar (Kellogg's Nutri-Grain Fruit and Nut Bar)	1.5	General benchmark: BLS CPI Average Prices + representative US retail/menu listings.
53710600	Milk 'n Cereal bar	1.5	General benchmark: BLS CPI Average Prices + representative US retail/menu listings.
53710700	Cereal or granola bar (Kellogg's Special K bar)	1.5	General benchmark: BLS CPI Average Prices + representative US retail/menu listings.
53710800	Cereal or granola bar (Kashi Chewy)	1.9	General benchmark: BLS CPI Average Prices + representative US retail/menu listings.
53711000	Cereal or granola bar (Quaker Chewy Granola Bar)	1.3	General benchmark: BLS CPI Average Prices + representative US retail/menu listings.
53712100	Cereal or Granola bar, NFS	1.5	General benchmark: BLS CPI Average Prices + representative US retail/menu listings.
53712200	Cereal or granola bar, lowfat, NFS	1.5	General benchmark: BLS CPI Average Prices + representative US retail/menu listings.
53720200	Nutrition bar (Clif Bar)	1.5	General benchmark: BLS CPI Average Prices + representative US retail/menu listings.
53720300	Nutrition bar (PowerBar)	1.7	General benchmark: BLS CPI Average Prices + representative US retail/menu listings.
53720610	Nutrition bar (South Beach Living High Protein Bar)	0.4314	General benchmark: BLS CPI Average Prices + representative US retail/menu listings.
53729000	Nutrition bar or meal replacement bar, NFS	1	General benchmark: BLS CPI Average Prices + representative US retail/menu listings.
53800000	Baby Toddler snack, NFS	0.5	General benchmark: BLS CPI Average Prices + representative US retail/menu listings.
54102020	Graham crackers, chocolate covered	0.5	General benchmark: BLS CPI Average Prices + representative US retail/menu listings.
54301100	Crackers, butter, reduced fat	0.2	General benchmark: BLS CPI Average Prices + representative US retail/menu listings.
54304000	Crackers, cheese	0.8	General benchmark: BLS CPI Average Prices + representative US retail/menu listings.
54307000	Crackers, matzo	0.7	General benchmark: BLS CPI Average Prices + representative US retail/menu listings.
54319000	Crackers, rice	0.2	General benchmark: BLS CPI Average Prices + representative US retail/menu listings.
54325000	Crackers, saltine	0.2	General benchmark: BLS CPI Average Prices + representative US retail/menu listings.
54336000	Crackers, water	0.2	General benchmark: BLS CPI Average Prices + representative US retail/menu listings.
54338000	Crackers, wheat	0.2	General benchmark: BLS CPI Average Prices + representative US retail/menu listings.
54350010	Gerber Finger Foods, Puffs, baby food	8.3	Representative US retailers
54401065	Cheese flavored corn snacks, reduced fat	1.3	General benchmark: BLS CPI Average Prices + representative US retail/menu listings.
54401081	Cheese flavored corn snacks (Cheetos)	1.2	General benchmark: BLS CPI Average Prices + representative US retail/menu listings.
54401110	Tortilla chips, nacho cheese flavor (Doritos)	2.3	Representative US retailers
54403091	Popcorn, ready-to-eat packaged, kettle corn, light	2.8	Representative US retailers
54408070	Pretzels, hard, multigrain	1.1	General benchmark: BLS CPI Average Prices + representative US retail/menu listings.
55101000	Pancakes, plain	0.3	General benchmark: BLS CPI Average Prices + representative US retail/menu listings.
55106000	Pancakes, gluten free	0.6	General benchmark: BLS CPI Average Prices + representative US retail/menu listings.
55200040	Waffle, fruit, frozen	1	General benchmark: BLS CPI Average Prices + representative US retail/menu listings.
55200090	Waffle, gluten free, from frozen	0.5	General benchmark: BLS CPI Average Prices + representative US retail/menu listings.
55203000	Waffle, fruit	0.5	General benchmark: BLS CPI Average Prices + representative US retail/menu listings.
55301000	French toast, plain	0.5	General benchmark: BLS CPI Average Prices + representative US retail/menu listings.
55301020	French toast, whole grain, reduced fat	0.5	General benchmark: BLS CPI Average Prices + representative US retail/menu listings.
55301048	French toast sticks, school	0.5	General benchmark: BLS CPI Average Prices + representative US retail/menu listings.
55301050	French toast sticks, plain	0.4	General benchmark: BLS CPI Average Prices + representative US retail/menu listings.
55610300	Dumpling, no meat	1.1	General benchmark: BLS CPI Average Prices + representative US retail/menu listings.
55701000	Cake made with glutinous rice	2	General benchmark: BLS CPI Average Prices + representative US retail/menu listings.
55702100	Dosa, plain	0.9975	General benchmark: BLS CPI Average Prices + representative US retail/menu listings.
56203056	Oatmeal, regular or quick, made with water, no added fat	0.4	General benchmark: BLS CPI Average Prices + representative US retail/menu listings.
56203066	Oatmeal, regular or quick, made with milk, no added fat	0.5	General benchmark: BLS CPI Average Prices + representative US retail/menu listings.
56203555	Oatmeal, reduced sugar	1.3	General benchmark: BLS CPI Average Prices + representative US retail/menu listings.
56204005	Quinoa, no added fat	0.4	General benchmark: BLS CPI Average Prices + representative US retail/menu listings.
56205001	Rice, white, cooked, NS as to fat	0.3527	General benchmark: BLS CPI Average Prices + representative US retail/menu listings.
57125000	Cereal, cinnamon toast	0.8	General benchmark: BLS CPI Average Prices + representative US retail/menu listings.
57214000	Cereal, shredded wheat, flavored	0.6	General benchmark: BLS CPI Average Prices + representative US retail/menu listings.
57309100	Cereal (Nature Valley Granola)	1	General benchmark: BLS CPI Average Prices + representative US retail/menu listings.
57316380	Cereal (General Mills Cheerios Oat Cluster Crunch)	0.72	Representative US retailers
57330000	Cereal (Kellogg's Raisin Bran)	0.6	General benchmark: BLS CPI Average Prices + representative US retail/menu listings.
57339000	Cereal (Kellogg's Rice Krispies)	1	Representative US retailers
57344020	Cereal (Kellogg's Special K Vanilla Almond)	1.2	Representative US retailers
57401100	Cereal, O's, NFS	0.2	General benchmark: BLS CPI Average Prices + representative US retail/menu listings.
57416000	Cereal, plain puffs	0.2	General benchmark: BLS CPI Average Prices + representative US retail/menu listings.
57420100	Cereal, other, NFS	0.8	General benchmark: BLS CPI Average Prices + representative US retail/menu listings.
57602100	Oats, raw	0.2	General benchmark: BLS CPI Average Prices + representative US retail/menu listings.
57805090	Baby Toddler cereal, rice with fruit, dry	0.5	General benchmark: BLS CPI Average Prices + representative US retail/menu listings.
58100010	Burrito, taco, or quesadilla with egg and breakfast meat	1	General benchmark: BLS CPI Average Prices + representative US retail/menu listings.
58100120	Burrito with meat and beans	1	General benchmark: BLS CPI Average Prices + representative US retail/menu listings.
58100325	Burrito with beans, meatless, from fast food	1	General benchmark: BLS CPI Average Prices + representative US retail/menu listings.
58100360	Chilaquiles	0.5	General benchmark: BLS CPI Average Prices + representative US retail/menu listings.
58100535	Enchilada with meat, green-chile or enchilada sauce	1	General benchmark: BLS CPI Average Prices + representative US retail/menu listings.
58100630	Enchilada with chicken, red-chile or enchilada sauce	1	General benchmark: BLS CPI Average Prices + representative US retail/menu listings.
58101323	Taco or tostada with meat, from fast food	1	General benchmark: BLS CPI Average Prices + representative US retail/menu listings.
58101345	Soft taco with meat	1	General benchmark: BLS CPI Average Prices + representative US retail/menu listings.
58101347	Soft taco with meat, from fast food	1	General benchmark: BLS CPI Average Prices + representative US retail/menu listings.
58101457	Soft taco with chicken, from fast food	1	General benchmark: BLS CPI Average Prices + representative US retail/menu listings.
58101460	Soft taco with chicken and sour cream	1	General benchmark: BLS CPI Average Prices + representative US retail/menu listings.
58101610	Soft taco with beans	0.8	General benchmark: BLS CPI Average Prices + representative US retail/menu listings.
58101620	Soft taco with meat and beans	1	General benchmark: BLS CPI Average Prices + representative US retail/menu listings.
58101800	Ground beef with tomato sauce and taco seasonings on a cornbread crust	1	General benchmark: BLS CPI Average Prices + representative US retail/menu listings.
58101830	Frito pie	1	General benchmark: BLS CPI Average Prices + representative US retail/menu listings.
58101930	Taco or tostada salad with meat	1	General benchmark: BLS CPI Average Prices + representative US retail/menu listings.
58102680	Burrito, cheese only	1	General benchmark: BLS CPI Average Prices + representative US retail/menu listings.
58103130	Tamale, chicken	1	General benchmark: BLS CPI Average Prices + representative US retail/menu listings.
58103250	Tamale, no meat	1	General benchmark: BLS CPI Average Prices + representative US retail/menu listings.
58104135	Nachos, beef or pork, with beans	1	General benchmark: BLS CPI Average Prices + representative US retail/menu listings.
58104180	Nachos with meat, cheese, and sour cream	1	General benchmark: BLS CPI Average Prices + representative US retail/menu listings.
58104520	Chimichanga, with beans	1	General benchmark: BLS CPI Average Prices + representative US retail/menu listings.
58104530	Chimichanga, chicken	1	General benchmark: BLS CPI Average Prices + representative US retail/menu listings.
58104900	Taquito, egg	1	General benchmark: BLS CPI Average Prices + representative US retail/menu listings.
58104990	Fajita, NFS	1	General benchmark: BLS CPI Average Prices + representative US retail/menu listings.
58105110	Pupusa, meat	0.8	General benchmark: BLS CPI Average Prices + representative US retail/menu listings.
58106555	Pizza with pepperoni, from restaurant or fast food, medium crust	0.8	General benchmark: BLS CPI Average Prices + representative US retail/menu listings.
58106604	Pizza with meat other than pepperoni, from frozen, medium crust	0.8	General benchmark: BLS CPI Average Prices + representative US retail/menu listings.
58106720	Pizza with meat and vegetables, from restaurant or fast food, thin crust	0.8	General benchmark: BLS CPI Average Prices + representative US retail/menu listings.
58108050	Pizza rolls	0.5	General benchmark: BLS CPI Average Prices + representative US retail/menu listings.
58110110	Egg roll, meatless	0.3	General benchmark: BLS CPI Average Prices + representative US retail/menu listings.
58112510	Wonton, dumpling or pot sticker, steamed	0.3	General benchmark: BLS CPI Average Prices + representative US retail/menu listings.
58116125	Empanada, chicken	1	General benchmark: BLS CPI Average Prices + representative US retail/menu listings.
58117210	Cornmeal stick, Puerto Rican style	0.5	General benchmark: BLS CPI Average Prices + representative US retail/menu listings.
58117410	Bacalaitos fritos	0.5	General benchmark: BLS CPI Average Prices + representative US retail/menu listings.
58126270	Turnover or hot pocket, chicken	1	General benchmark: BLS CPI Average Prices + representative US retail/menu listings.
58126280	Turnover, chicken- or turkey-, and vegetable-filled, lower in fat	1	General benchmark: BLS CPI Average Prices + representative US retail/menu listings.
58126290	Turnover or lean pocket	1	General benchmark: BLS CPI Average Prices + representative US retail/menu listings.
58126300	Turnover, meat- and cheese-filled, tomato-based sauce, lower in fat	1	General benchmark: BLS CPI Average Prices + representative US retail/menu listings.
58126400	Turnover or breakfast pocket, egg	1	General benchmark: BLS CPI Average Prices + representative US retail/menu listings.
58127110	Vegetables in pastry	0.5	General benchmark: BLS CPI Average Prices + representative US retail/menu listings.
58128120	Cornmeal dressing with chicken or turkey and vegetables	0.5	General benchmark: BLS CPI Average Prices + representative US retail/menu listings.
58130016	Lasagna with meat, frozen	0.5	General benchmark: BLS CPI Average Prices + representative US retail/menu listings.
58130020	Lasagna with meat and spinach	0.5	General benchmark: BLS CPI Average Prices + representative US retail/menu listings.
58131330	Ravioli, meat-filled, with cream sauce	0.5	General benchmark: BLS CPI Average Prices + representative US retail/menu listings.
58131510	Ravioli, cheese-filled, no sauce	0.5	General benchmark: BLS CPI Average Prices + representative US retail/menu listings.
58131590	Ravioli, cheese and spinach-filled, no sauce	0.5	General benchmark: BLS CPI Average Prices + representative US retail/menu listings.
58131600	Ravioli, cheese and spinach-filled, with cream sauce	0.5	General benchmark: BLS CPI Average Prices + representative US retail/menu listings.
58136160	Lo mein, with chicken	0.8	General benchmark: BLS CPI Average Prices + representative US retail/menu listings.
58137240	Pad Thai with seafood	1.25	General benchmark: BLS CPI Average Prices + representative US retail/menu listings.
58145110	Macaroni or noodles with cheese	0.5	General benchmark: BLS CPI Average Prices + representative US retail/menu listings.
58145111	Macaroni or noodles with cheese, from restaurant	0.8	General benchmark: BLS CPI Average Prices + representative US retail/menu listings.
58145112	Macaroni or noodles with cheese, made from packaged mix	0.5	General benchmark: BLS CPI Average Prices + representative US retail/menu listings.
58145135	Macaroni or noodles with cheese and meat	0.8	General benchmark: BLS CPI Average Prices + representative US retail/menu listings.
58145136	Macaroni or noodles with cheese and meat, prepared from Hamburger Helper mix	0.8	General benchmark: BLS CPI Average Prices + representative US retail/menu listings.
58145140	Macaroni or noodles with cheese and tomato	0.5	General benchmark: BLS CPI Average Prices + representative US retail/menu listings.
58146323	Pasta with tomato-based sauce and meat, ready-to-heat	0.5	General benchmark: BLS CPI Average Prices + representative US retail/menu listings.
58146423	Pasta with cream sauce and poultry, ready-to-heat	0.5	General benchmark: BLS CPI Average Prices + representative US retail/menu listings.
58148110	Macaroni or pasta salad, made with mayonnaise	0.3	General benchmark: BLS CPI Average Prices + representative US retail/menu listings.
58150320	Rice, fried, with chicken	0.8	General benchmark: BLS CPI Average Prices + representative US retail/menu listings.
58151230	Sushi roll, vegetable	3.5	Representative US grocers; sushi case
58160110	Beans and white rice	0.15	General benchmark: BLS CPI Average Prices + representative US retail/menu listings.
58160130	Rice with beans and chicken	0.3	General benchmark: BLS CPI Average Prices + representative US retail/menu listings.
58160150	Kidney beans and white rice	0.15	General benchmark: BLS CPI Average Prices + representative US retail/menu listings.
58160490	Rice, white, with peas and carrots, NS as to fat	0.15	General benchmark: BLS CPI Average Prices + representative US retail/menu listings.
58160700	Rice, white, with other vegetables, NS as to fat	0.15	General benchmark: BLS CPI Average Prices + representative US retail/menu listings.
58161200	Rice, cooked with coconut milk	0.2	General benchmark: BLS CPI Average Prices + representative US retail/menu listings.
58162090	Stuffed pepper, with meat	0.5	General benchmark: BLS CPI Average Prices + representative US retail/menu listings.
58163130	Dirty rice	0.5	General benchmark: BLS CPI Average Prices + representative US retail/menu listings.
58163405	Spanish rice, from restaurant	0.25	General benchmark: BLS CPI Average Prices + representative US retail/menu listings.
58163430	Spanish rice, NS as to fat	0.25	General benchmark: BLS CPI Average Prices + representative US retail/menu listings.
58175110	Tabbouleh	0.5	General benchmark: BLS CPI Average Prices + representative US retail/menu listings.
58306010	Beef enchilada dinner, NFS, frozen meal	0.5	General benchmark: BLS CPI Average Prices + representative US retail/menu listings.
58306100	Chicken enchilada, diet frozen meal	0.5	General benchmark: BLS CPI Average Prices + representative US retail/menu listings.
58401010	Barley soup, home recipe, canned, or ready-to-serve	0.5	General benchmark: BLS CPI Average Prices + representative US retail/menu listings.
58407030	Soup, mostly noodles	0.5	General benchmark: BLS CPI Average Prices + representative US retail/menu listings.
58503020	Macaroni, tomatoes, and beef, baby food, junior	0.5	General benchmark: BLS CPI Average Prices + representative US retail/menu listings.
61204010	Lemon juice, 100%, freshly squeezed	1.5	Representative US produce pricing
62101050	Fruit mixture, dried	1.5	General benchmark: BLS CPI Average Prices + representative US retail/menu listings.
63105010	Avocado, raw	0.5	General benchmark: BLS CPI Average Prices + representative US retail/menu listings.
63115010	Cherries, raw	0.5	General benchmark: BLS CPI Average Prices + representative US retail/menu listings.
63311000	Fruit salad, fresh or raw, excluding citrus fruits, no dressing	0.3	General benchmark: BLS CPI Average Prices + representative US retail/menu listings.
63320100	Fruit salad, Puerto Rican style	0.3	General benchmark: BLS CPI Average Prices + representative US retail/menu listings.
63402960	Fruit salad, excluding citrus fruits, with whipped cream	0.3	General benchmark: BLS CPI Average Prices + representative US retail/menu listings.
63402980	Fruit salad, excluding citrus fruits, with marshmallows	0.3	General benchmark: BLS CPI Average Prices + representative US retail/menu listings.
63409010	Guacamole, NFS	0.8	General benchmark: BLS CPI Average Prices + representative US retail/menu listings.
64100100	Fruit juice, NFS	0.3527	General benchmark: BLS CPI Average Prices + representative US retail/menu listings.
64120010	Papaya juice, 100%	0.2	General benchmark: BLS CPI Average Prices + representative US retail/menu listings.
67100350	Baby Toddler fruit and vegetables, Stage 2	0.5	General benchmark: BLS CPI Average Prices + representative US retail/menu listings.
67104060	Applesauce with bananas, baby food, junior	0.5	General benchmark: BLS CPI Average Prices + representative US retail/menu listings.
71200100	Potato chips, plain	0.3	General benchmark: BLS CPI Average Prices + representative US retail/menu listings.
71200110	Potato chips, barbecue flavored	0.3	General benchmark: BLS CPI Average Prices + representative US retail/menu listings.
71202500	Potato chips, lightly salted	0.3	General benchmark: BLS CPI Average Prices + representative US retail/menu listings.
71305050	Potato, scalloped, from dry mix	0.5	General benchmark: BLS CPI Average Prices + representative US retail/menu listings.
71401030	Potato, french fries, fast food	0.3	General benchmark: BLS CPI Average Prices + representative US retail/menu listings.
71401032	Potato, french fries, from frozen, fried	0.3	General benchmark: BLS CPI Average Prices + representative US retail/menu listings.
71403030	Potato, home fries, from restaurant / fast food	0.3	General benchmark: BLS CPI Average Prices + representative US retail/menu listings.
71404020	Potato, hash brown, from fast food, with cheese	0.5	General benchmark: BLS CPI Average Prices + representative US retail/menu listings.
71405019	Potato, hash brown, from fresh, with cheese	0.5	General benchmark: BLS CPI Average Prices + representative US retail/menu listings.
71501010	Potato, mashed, from fresh, made with milk	0.3	General benchmark: BLS CPI Average Prices + representative US retail/menu listings.
71503010	Potato patty	0.3	General benchmark: BLS CPI Average Prices + representative US retail/menu listings.
71900200	Plantain, cooked with oil	0.3	General benchmark: BLS CPI Average Prices + representative US retail/menu listings.
71905110	Fried ripe plantain, Puerto Rican style	0.3	General benchmark: BLS CPI Average Prices + representative US retail/menu listings.
71962020	Dasheen, cooked	0.15	General benchmark: BLS CPI Average Prices + representative US retail/menu listings.
72125211	Spinach, fresh, cooked, no added fat	0.2	General benchmark: BLS CPI Average Prices + representative US retail/menu listings.
72125260	Spinach and cheese casserole	1.7	General benchmark: BLS CPI Average Prices + representative US retail/menu listings.
72201231	Broccoli, cooked, from fresh, with cheese sauce	0.9	General benchmark: BLS CPI Average Prices + representative US retail/menu listings.
72307000	Spinach soup	1.5	General benchmark: BLS CPI Average Prices + representative US retail/menu listings.
73111220	Peas and carrots, cooked, NS as to form	0.4	General benchmark: BLS CPI Average Prices + representative US retail/menu listings.
73401000	Sweet potato, NFS	0.4	General benchmark: BLS CPI Average Prices + representative US retail/menu listings.
73410400	Sweet potato fries, fast food / restaurant	3.3	Representative fast‑food menus
73501000	Carrot soup, cream of, prepared with milk, home recipe, canned or ready-to-serve	1.7	General benchmark: BLS CPI Average Prices + representative US retail/menu listings.
74101000	Tomatoes, raw	0.4	General benchmark: BLS CPI Average Prices + representative US retail/menu listings.
74202051	Tomatoes, red, from fresh, fried	0.4365	General benchmark: BLS CPI Average Prices + representative US retail/menu listings.
74303000	Tomato and vegetable juice, 100%	0.2	General benchmark: BLS CPI Average Prices + representative US retail/menu listings.
74401010	Ketchup	0.2	General benchmark: BLS CPI Average Prices + representative US retail/menu listings.
74402150	Salsa, red	0.7	General benchmark: BLS CPI Average Prices + representative US retail/menu listings.
74602010	Tomato soup, prepared with water, or ready-to-serve	0.4	General benchmark: BLS CPI Average Prices + representative US retail/menu listings.
75105000	Cabbage, red, raw	0.3	General benchmark: BLS CPI Average Prices + representative US retail/menu listings.
75109500	Chives, raw	12	Representative US grocers; produce
75109550	Cilantro, raw	1.7	General benchmark: BLS CPI Average Prices + representative US retail/menu listings.
75111500	Garlic, raw	1	General benchmark: BLS CPI Average Prices + representative US retail/menu listings.
75113000	Lettuce, raw	0.3	General benchmark: BLS CPI Average Prices + representative US retail/menu listings.
75121000	Pepper, hot chili, raw	0.4	General benchmark: BLS CPI Average Prices + representative US retail/menu listings.
75132000	Mixed vegetable juice	0.2	General benchmark: BLS CPI Average Prices + representative US retail/menu listings.
75140990	Coleslaw, fast food / restaurant	0.3	General benchmark: BLS CPI Average Prices + representative US retail/menu listings.
75141000	Coleslaw	0.3	General benchmark: BLS CPI Average Prices + representative US retail/menu listings.
75143000	Lettuce, salad with assorted vegetables including tomatoes and/or carrots, no dressing	0.3	General benchmark: BLS CPI Average Prices + representative US retail/menu listings.
75146000	Greek Salad, no dressing	2.775	General benchmark: BLS CPI Average Prices + representative US retail/menu listings.
75200700	Aloe vera juice drink	0.4	General benchmark: BLS CPI Average Prices + representative US retail/menu listings.
75202010	Asparagus, cooked, NS as to form, fat not added in cooking	0.7	General benchmark: BLS CPI Average Prices + representative US retail/menu listings.
75219033	Mushrooms, fresh, cooked with oil	0.3	General benchmark: BLS CPI Average Prices + representative US retail/menu listings.
75224010	Peas, green, cooked, NS as to form, NS as to fat added in cooking	0.15	General benchmark: BLS CPI Average Prices + representative US retail/menu listings.
75228000	Rutabaga, cooked, NS as to fat added in cooking	0.15	General benchmark: BLS CPI Average Prices + representative US retail/menu listings.
75302205	Beans, string, green, with onions, cooked, fat not added in cooking	0.4	General benchmark: BLS CPI Average Prices + representative US retail/menu listings.
75315000	Peas and corn, cooked, NS as to fat added in cooking	0.2	General benchmark: BLS CPI Average Prices + representative US retail/menu listings.
75403020	Green bean casserole	1.1	General benchmark: BLS CPI Average Prices + representative US retail/menu listings.
75410550	Stuffed jalapeno pepper	0.2711	General benchmark: BLS CPI Average Prices + representative US retail/menu listings.
75414500	Fried okra	1.8	General benchmark: BLS CPI Average Prices + representative US retail/menu listings.
75440100	Vegetable combination, including carrots, broccoli, and/or dark-green leafy; cooked, with soy-based sauce	0.6	General benchmark: BLS CPI Average Prices + representative US retail/menu listings.
75440600	Vegetable curry	1.4	General benchmark: BLS CPI Average Prices + representative US retail/menu listings.
75503040	Pickles, sweet	0.7	General benchmark: BLS CPI Average Prices + representative US retail/menu listings.
75503090	Horseradish	0.5	General benchmark: BLS CPI Average Prices + representative US retail/menu listings.
75506010	Mustard	0.3	General benchmark: BLS CPI Average Prices + representative US retail/menu listings.
75506100	Honey mustard dip	0.3	General benchmark: BLS CPI Average Prices + representative US retail/menu listings.
75510050	Olive tapenade	0.3	General benchmark: BLS CPI Average Prices + representative US retail/menu listings.
75611010	Vegetable soup, cream of, prepared with milk	0.5	General benchmark: BLS CPI Average Prices + representative US retail/menu listings.
76202000	Carrots and peas, baby food, strained	0.3	General benchmark: BLS CPI Average Prices + representative US retail/menu listings.
76205020	Squash, baby food, junior	0.3	General benchmark: BLS CPI Average Prices + representative US retail/menu listings.
76209010	Baby Toddler sweet potatoes, Stage 1	0.3	General benchmark: BLS CPI Average Prices + representative US retail/menu listings.
81103130	Margarine like spread, whipped, tub, salted	0.8	General benchmark: BLS CPI Average Prices + representative US retail/menu listings.
81104100	Margarine like spread, fat free, tub, salted	0.8	General benchmark: BLS CPI Average Prices + representative US retail/menu listings.
81200100	Oil or table fat, NFS	0.8	General benchmark: BLS CPI Average Prices + representative US retail/menu listings.
81301000	Garlic sauce	0.3	General benchmark: BLS CPI Average Prices + representative US retail/menu listings.
81302060	Horseradish sauce	0.3	General benchmark: BLS CPI Average Prices + representative US retail/menu listings.
83100200	Salad dressing, NFS, for sandwiches	0.5	General benchmark: BLS CPI Average Prices + representative US retail/menu listings.
83110000	Mayonnaise-type salad dressing	0.5	General benchmark: BLS CPI Average Prices + representative US retail/menu listings.
83201000	Blue or roquefort cheese dressing, light	0.5	General benchmark: BLS CPI Average Prices + representative US retail/menu listings.
83204030	Mayonnaise, reduced fat, with olive oil	0.3	General benchmark: BLS CPI Average Prices + representative US retail/menu listings.
83205450	Italian dressing, light	0.3	General benchmark: BLS CPI Average Prices + representative US retail/menu listings.
83300100	Blue or roquefort cheese dressing, fat free	0.5	General benchmark: BLS CPI Average Prices + representative US retail/menu listings.
91101020	Sugar, white, confectioner's, powdered	0.5	General benchmark: BLS CPI Average Prices + representative US retail/menu listings.
91200110	Sugar substitute, saccharin, liquid	2	General benchmark: BLS CPI Average Prices + representative US retail/menu listings.
91300100	Pancake syrup	0.5	General benchmark: BLS CPI Average Prices + representative US retail/menu listings.
91304020	Topping, chocolate	0.5	General benchmark: BLS CPI Average Prices + representative US retail/menu listings.
91304090	Chocolate hazelnut spread	1.5	General benchmark: BLS CPI Average Prices + representative US retail/menu listings.
91306020	Caramel dip, regular	0.5	General benchmark: BLS CPI Average Prices + representative US retail/menu listings.
91361020	Fruit sauce	0.3	General benchmark: BLS CPI Average Prices + representative US retail/menu listings.
91405000	Jam or jelly, sugar free	0.5	General benchmark: BLS CPI Average Prices + representative US retail/menu listings.
91407150	Bean paste, sweetened	0.5	General benchmark: BLS CPI Average Prices + representative US retail/menu listings.
91611000	Popsicle	0.3	General benchmark: BLS CPI Average Prices + representative US retail/menu listings.
91700010	Candy, NFS	0.5	General benchmark: BLS CPI Average Prices + representative US retail/menu listings.
91705050	Milk chocolate candy, with fruit and nuts	4.5	Representative US retailers
91705080	Chocolate candy, cookie filled	0.8	General benchmark: BLS CPI Average Prices + representative US retail/menu listings.
91706020	Candy, non chocolate, other, NFS	0.5	General benchmark: BLS CPI Average Prices + representative US retail/menu listings.
91708030	Fruit leather and fruit snacks candy	0.5	General benchmark: BLS CPI Average Prices + representative US retail/menu listings.
91718300	Ladoo, round ball	0.5	General benchmark: BLS CPI Average Prices + representative US retail/menu listings.
91732100	Planters Peanut Bar	1	General benchmark: BLS CPI Average Prices + representative US retail/menu listings.
92102400	Iced Coffee, brewed	0.3527	General benchmark: BLS CPI Average Prices + representative US retail/menu listings.
92191100	Coffee, instant, not reconstituted	6.3	Representative US retailers
92191200	Coffee, instant, decaffeinated, not reconstituted	6	Representative US retailers
92410250	Water, carbonated, flavored	0.16	Representative US retailers
92410320	Soft drink, cola, diet	0.1636	General benchmark: BLS CPI Average Prices + representative US retail/menu listings.
92510955	Lemonade, fruit juice drink	0.3527	General benchmark: BLS CPI Average Prices + representative US retail/menu listings.
92530610	Fruit juice drink, with high vitamin C	0.3527	General benchmark: BLS CPI Average Prices + representative US retail/menu listings.
93102200	Beer, light, higher alcohol	0.5	General benchmark: BLS CPI Average Prices + representative US retail/menu listings.
93301030	Bloody Mary	0.5	General benchmark: BLS CPI Average Prices + representative US retail/menu listings.
93301450	Liqueur with cream	0.5	General benchmark: BLS CPI Average Prices + representative US retail/menu listings.
94000010	Water, NFS	0.03	Representative US retailers
94220215	Water, bottled, flavored, sugar free (Glaceau Vitamin Water)	0.3	Representative US retailers
95103000	Nutritional drink or shake, ready-to-drink (Ensure)	0.8	General benchmark: BLS CPI Average Prices + representative US retail/menu listings.
95110010	Nutritional drink or shake, ready-to-drink, sugar free (Slim Fast)	0.8	General benchmark: BLS CPI Average Prices + representative US retail/menu listings.
95201000	Nutritional powder mix (Carnation Instant Breakfast)	0.8	General benchmark: BLS CPI Average Prices + representative US retail/menu listings.
95210000	Nutritional powder mix (Slim Fast)	0.8	General benchmark: BLS CPI Average Prices + representative US retail/menu listings.
95220010	Nutritional powder mix, high protein, NFS	0.8	General benchmark: BLS CPI Average Prices + representative US retail/menu listings.
95230010	Nutritional powder mix, protein, soy based, NFS	0.8	General benchmark: BLS CPI Average Prices + representative US retail/menu listings.
95230030	Nutritional powder mix, protein, NFS	0.8	General benchmark: BLS CPI Average Prices + representative US retail/menu listings.
95313200	Energy drink, sugar free	0.8	General benchmark: BLS CPI Average Prices + representative US retail/menu listings.
